# Supplementary material for: Development of the Impacts of Cycling Tool (ICT): A modelling study and web tool for evaluating health and environmental impacts of cycling uptake
Source: PLoS Med. 2018 Jul 31;15(7):e1002622. doi: 10.1371/journal.pmed.1002622 (PMC6067715; doi:10.1371/journal.pmed.1002622)
Supplement: S1 Table — (XLSX) [file pmed.1002622.s005.xlsx]

## Sheet: Sheet1
Description: Active People's Survey's ethnicity table
"Pos. = 51 Variable = d4_bands_7 Variable label = Ethnic Group"
Value label information for d4_bands_7
Value = 1.0	Label = White-British
Value = 2.0	Label = White-Other
Value = 3.0	Label = Asian
Value = 4.0	Label = Black
Value = 5.0	Label = Chinese
Value = 6.0	Label = Mixed
Value = 7.0	Label = Other
To match with the NTS we grouped white versus non-white
