# Supplementary material for: Development of the Impacts of Cycling Tool (ICT): A modelling study and web tool for evaluating health and environmental impacts of cycling uptake
Source: PLoS Med. 2018 Jul 31;15(7):e1002622. doi: 10.1371/journal.pmed.1002622 (PMC6067715; doi:10.1371/journal.pmed.1002622)
Supplement: S2 Table — (XLSX) [file pmed.1002622.s006.xlsx]

## Sheet: Sheet1
Description: National Travel Survey (England)'s table on Individual ethincity			Different categories were listed over the years of the survey. B01ID has the most categories for over time reporting. We used the 2 category grouping to have sufficient data for all regions.
EthGroup_B01ID	Ethnic group - 15 categories	1	White British
		2	Other white background
		3	White and Black Caribbean
		4	White and Black African
		5	White and Asian
		6	Any other mixed background
		7	Indian
		8	Pakistani
		9	Bangladeshi
		10	Any other Asian background
		11	Caribbean
		12	African
		13	Any other black background
		14	Chinese
		15	Any other
		-8	NA
		-9	DNA
EthGroupTS_B01ID	Ethnic Group for time series purposes - 2011 bandings - 5 categories	1	White
		2	Mixed / Multiple ethnic groups
		3	Asian / Asian British
		4	Black / African / Caribbean / Black British
		5	Other ethnic group
		-8	NA
		-9	DNA
EthGroupTS_B02ID	Ethnic Group for time series purposes - 2011 bandings - 2 categories	1	White
		2	Non-white
		-8	NA
		-9	DNA
